# Supplementary material for: Assessing Nursery-Finishing Pig Manures on Growth of Black Soldier Fly Larvae
Source: Animals (Basel). 2023 Jan 28;13(3):452. doi: 10.3390/ani13030452 (PMC9913757; doi:10.3390/ani13030452)
Supplement: Supplementary file 1 [file animals-13-00452-s001.zip]

Archive with 1 entries (1 files):
- animals-2124366-supplementary.pdf
